# Supplementary material for: Novel Pathogenic Mutations Identified from Whole-Genome Sequencing in Unsolved Cases of Patients Affected with Inherited Retinal Diseases
Source: Genes (Basel). 2023 Feb 9;14(2):447. doi: 10.3390/genes14020447 (PMC9956865; doi:10.3390/genes14020447)
Supplement: Supplementary file 1 [file genes-14-00447-s001.zip]

Archive with 1 entries (1 files):
- genes-2193605-supplementary.pdf
